# Supplementary material for: Leukotriene A4 Hydrolase and Hepatocyte Growth Factor Are Risk Factors of Sudden Cardiac Death Due to First-Ever Myocardial Infarction
Source: Int J Mol Sci. 2022 Sep 6;23(18):10251. doi: 10.3390/ijms231810251 (PMC9499415; doi:10.3390/ijms231810251)
Supplement: Supplementary file 1 [file ijms-23-10251-s001.zip]

Archive with 2 entries (2 files):
- Supplemental Material.pdf
- supplementary_tables.xlsx
