# Supplementary material for: Leukotriene A4 Hydrolase and Hepatocyte Growth Factor Are Risk Factors of Sudden Cardiac Death Due to First-Ever Myocardial Infarction
Source: Int J Mol Sci. 2022 Sep 6;23(18):10251. doi: 10.3390/ijms231810251 (PMC9499415; doi:10.3390/ijms231810251)
Supplement: Supplementary file 1 [file ijms-23-10251-s001.zip › supplementary_tables.xlsx]

## Sheet: Table S1 Descriptive statistics
							Full cohort								Case								Ctrl
name	panel	uniprot_id	olink_id	LOD	below_LOD_freq	data_type	n	mean	sd	median	IQR1	IQR3	min	max	n.1	mean.1	sd.1	median.1	IQR1.1	IQR3.1	min.1	max.1	n.2	mean.2	sd.2	median.2	IQR1.2	IQR3.2	min.2	max.2
IL8	Olink INFLAMMATION(v.3021)	P10145	OID00471	0,37421	0%	numeric	448	5.01	0.592	4.94	4.65	5.3	3.44	8.43	224	5.08	0.613	5	4.73	5.38	3.89	8.43	224	4.94	0.564	4.89	4.62	5.2	3.44	7.54
VEGFA	Olink INFLAMMATION(v.3021)	P15692	OID00472	0,35619	0%	numeric	448	10.3	0.367	10.2	10.1	10.5	9.42	12.3	224	10.4	0.382	10.3	10.1	10.6	9.53	12.3	224	10.2	0.333	10.2	9.99	10.4	9.42	11.7
CD8A	Olink INFLAMMATION(v.3021)	P01732	OID05124	1,0569	0%	numeric	448	9.81	0.637	9.76	9.38	10.2	7.86	11.6	224	9.82	0.638	9.79	9.38	10.2	8.06	11.6	224	9.79	0.637	9.73	9.38	10.2	7.86	11.6
CDCP1	Olink INFLAMMATION(v.3021)	Q9H5V8	OID00476	-0,11271	0%	numeric	448	3.34	0.568	3.31	2.92	3.68	1.73	5.61	224	3.44	0.559	3.4	3.07	3.76	2.37	5.61	224	3.23	0.558	3.21	2.81	3.55	1.73	5.09
CD244	Olink INFLAMMATION(v.3021)	Q9BZW8	OID00477	1,66749	0%	numeric	448	6.84	0.34	6.83	6.63	7.03	5.19	8.28	224	6.85	0.346	6.85	6.66	7.06	5.19	8.28	224	6.82	0.333	6.82	6.59	7	5.23	8.03
IL7	Olink INFLAMMATION(v.3021)	P13232	OID00478	0,92754	0%	numeric	448	3.49	0.7	3.43	3.02	3.87	1.51	6.48	224	3.54	0.663	3.49	3.1	3.91	2.04	6.48	224	3.44	0.733	3.39	2.95	3.79	1.51	6.44
OPG	Olink INFLAMMATION(v.3021)	O00300	OID00479	0,98724	0%	numeric	448	10.2	0.33	10.2	9.96	10.4	9.19	11.2	224	10.3	0.336	10.2	10	10.5	9.4	11.2	224	10.1	0.305	10.1	9.88	10.3	9.19	11.1
LAP.TGF.beta.1	Olink INFLAMMATION(v.3021)	P01137	OID00480	1,03252	0%	numeric	448	8	0.475	7.96	7.68	8.28	6.9	9.92	224	8.07	0.47	8.02	7.8	8.33	6.92	9.73	224	7.93	0.471	7.9	7.61	8.2	6.9	9.92
uPA	Olink INFLAMMATION(v.3021)	P00749	OID00481	1,18916	0%	numeric	448	10.2	0.274	10.2	10	10.3	9.24	11.8	224	10.2	0.255	10.2	10	10.3	9.57	10.9	224	10.2	0.291	10.1	9.98	10.3	9.24	11.8
IL6	Olink INFLAMMATION(v.3021)	P05231	OID00482	1,58646	0%	numeric	448	3.69	0.99	3.47	3.07	4.14	1.97	8.59	224	3.88	1.01	3.68	3.2	4.31	2.23	8.59	224	3.5	0.935	3.31	2.91	3.89	1.97	8.38
MCP.1	Olink INFLAMMATION(v.3021)	P13500	OID00484	1,2189	0%	numeric	448	11.3	0.447	11.2	11	11.5	10.2	14.1	224	11.3	0.475	11.2	11	11.5	10.2	14.1	224	11.2	0.414	11.2	11	11.4	10.3	13.6
CXCL11	Olink INFLAMMATION(v.3021)	O14625	OID00486	1,13784	0%	numeric	448	7.96	0.839	7.85	7.44	8.36	5.94	11.8	224	7.98	0.817	7.87	7.44	8.39	6.15	11.5	224	7.94	0.86	7.83	7.44	8.32	5.94	11.8
AXIN1	Olink INFLAMMATION(v.3021)	O15169	OID00487	0,8439	0%	numeric	448	4.15	1.21	4.11	3.39	4.9	1.11	8.33	224	4.28	1.18	4.17	3.46	5.12	1.4	8.33	224	4.03	1.22	4.06	3.27	4.81	1.11	7.18
TRAIL	Olink INFLAMMATION(v.3021)	P50591	OID00488	0,70276	0%	numeric	448	7.93	0.343	7.92	7.75	8.09	6.74	10.1	224	7.95	0.363	7.95	7.78	8.1	7.11	10.1	224	7.9	0.32	7.91	7.71	8.06	6.74	9.86
CXCL9	Olink INFLAMMATION(v.3021)	Q07325	OID00490	1,30049	0%	numeric	448	7.01	0.696	6.96	6.55	7.34	5.34	10.1	224	7.01	0.707	6.96	6.55	7.3	5.69	10.1	224	7.01	0.686	6.96	6.55	7.36	5.34	9.74
CST5	Olink INFLAMMATION(v.3021)	P28325	OID00491	-0,28851	0%	numeric	448	5.12	0.422	5.06	4.82	5.43	4.22	6.72	224	5.11	0.387	5.07	4.83	5.42	4.22	6.64	224	5.14	0.455	5.05	4.79	5.43	4.25	6.72
OSM	Olink INFLAMMATION(v.3021)	P13725	OID00494	0,68374	0%	numeric	448	3.12	0.926	2.92	2.46	3.63	1.2	6.44	224	3.31	0.912	3.2	2.67	3.73	1.39	6.2	224	2.92	0.898	2.76	2.33	3.3	1.2	6.44
CXCL1	Olink INFLAMMATION(v.3021)	P09341	OID00496	1,50086	0%	numeric	448	9.31	0.765	9.4	8.79	9.84	7.08	11.5	224	9.34	0.744	9.41	8.84	9.86	7.46	11.3	224	9.27	0.786	9.34	8.73	9.82	7.08	11.5
CCL4	Olink INFLAMMATION(v.3021)	P13236	OID00498	1,31379	0%	numeric	448	5.94	0.586	5.9	5.56	6.23	4.76	9.31	224	6	0.624	5.96	5.65	6.28	4.76	9.31	224	5.87	0.538	5.82	5.5	6.19	4.82	8.57
CD6	Olink INFLAMMATION(v.3021)	P30203	OID00499	0,67208	0%	numeric	448	5.26	0.458	5.25	4.97	5.56	3.8	6.51	224	5.28	0.441	5.27	4.98	5.57	3.8	6.51	224	5.23	0.475	5.2	4.92	5.54	4.02	6.47
SCF	Olink INFLAMMATION(v.3021)	P21583	OID00500	0,98472	0%	numeric	448	8.69	0.483	8.74	8.44	9.01	6.55	9.65	224	8.63	0.517	8.69	8.39	8.97	6.55	9.59	224	8.75	0.439	8.78	8.53	9.06	7.01	9.65
IL18	Olink INFLAMMATION(v.3021)	Q14116	OID00501	0,48049	0%	numeric	448	8.38	0.503	8.37	8.07	8.7	6.95	10.1	224	8.47	0.499	8.44	8.15	8.8	7.13	10.1	224	8.29	0.492	8.32	8.02	8.6	6.95	9.7
TGF.alpha	Olink INFLAMMATION(v.3021)	P01135	OID00503	0,10551	0%	numeric	448	3.02	0.285	2.99	2.83	3.17	2.03	4.46	224	3.06	0.281	3.04	2.86	3.23	2.25	4.46	224	2.99	0.284	2.95	2.8	3.12	2.03	4.43
MCP.4	Olink INFLAMMATION(v.3021)	Q99616	OID00504	1,95381	0%	numeric	448	13.4	0.679	13.3	12.9	13.8	11.9	16.3	224	13.4	0.689	13.3	13	13.8	11.9	16.3	224	13.3	0.666	13.3	12.9	13.7	11.9	16.2
CCL11	Olink INFLAMMATION(v.3021)	P51671	OID00505	1,14605	0%	numeric	448	6.67	0.506	6.62	6.32	6.94	5.3	9.11	224	6.69	0.443	6.66	6.37	6.96	5.7	8.18	224	6.64	0.563	6.61	6.27	6.91	5.3	9.11
TNFSF14	Olink INFLAMMATION(v.3021)	O43557	OID00506	1,19669	0%	numeric	448	4.03	0.57	4	3.61	4.37	2.46	6.56	224	4.13	0.549	4.12	3.76	4.44	2.82	6.56	224	3.92	0.573	3.83	3.54	4.25	2.46	6.45
FGF.23	Olink INFLAMMATION(v.3021)	Q9GZV9	OID00507	1,45388	1%	numeric	448	2.42	0.564	2.3	2.09	2.64	1.32	5.57	224	2.53	0.629	2.4	2.15	2.74	1.38	5.57	224	2.3	0.464	2.27	2.03	2.5	1.32	5.3
MMP.1	Olink INFLAMMATION(v.3021)	P03956	OID00510	1,21192	0%	numeric	448	10.3	1.17	10.4	9.57	11.1	5.78	13.5	224	10.5	1.15	10.5	9.75	11.1	6.05	13.3	224	10.2	1.19	10.2	9.41	10.9	5.78	13.5
LIF.R	Olink INFLAMMATION(v.3021)	P42702	OID00511	1,121	0%	numeric	448	3.78	0.247	3.77	3.61	3.94	2.98	4.7	224	3.81	0.247	3.77	3.64	3.97	3.19	4.7	224	3.76	0.244	3.76	3.58	3.91	2.98	4.43
FGF.21	Olink INFLAMMATION(v.3021)	Q9NSA1	OID00512	1,76506	0%	numeric	448	5.17	1.33	5.12	4.28	5.92	1.68	10.9	224	5.31	1.4	5.25	4.29	6.24	1.68	10.8	224	5.03	1.24	5.02	4.27	5.76	1.96	10.9
CCL19	Olink INFLAMMATION(v.3021)	Q99731	OID00513	1,18365	0%	numeric	448	8.7	0.871	8.5	8.17	9.05	6.92	12.3	224	8.85	0.922	8.7	8.27	9.25	6.92	12.3	224	8.54	0.789	8.4	8.05	8.76	7.14	12
IL.15RA	Olink INFLAMMATION(v.3021)	Q13261	OID00514	0,52755	0%	numeric	448	1.39	0.258	1.39	1.24	1.56	0.742	2.39	224	1.41	0.278	1.39	1.22	1.58	0.84	2.39	224	1.38	0.236	1.39	1.25	1.53	0.742	1.95
IL.10RB	Olink INFLAMMATION(v.3021)	Q08334	OID00515	1,03101	0%	numeric	448	5.78	0.274	5.77	5.58	5.97	5.07	6.61	224	5.82	0.28	5.82	5.6	5.99	5.07	6.61	224	5.74	0.263	5.74	5.57	5.94	5.19	6.43
IL.18R1	Olink INFLAMMATION(v.3021)	Q13478	OID00517	1,62868	0%	numeric	448	8.25	0.425	8.23	7.96	8.51	6.93	9.73	224	8.34	0.449	8.36	8.06	8.63	6.95	9.73	224	8.16	0.38	8.16	7.92	8.38	6.93	9.13
PD.L1	Olink INFLAMMATION(v.3021)	Q9NZQ7	OID00518	2,22619	0%	numeric	448	6.33	0.364	6.31	6.09	6.5	5.41	9.32	224	6.38	0.382	6.36	6.15	6.52	5.41	9.32	224	6.29	0.339	6.26	6.05	6.45	5.57	8.29
CXCL5	Olink INFLAMMATION(v.3021)	P42830	OID00520	1,42313	0%	numeric	448	11.3	0.991	11.4	10.7	12	7.92	13.7	224	11.5	0.955	11.6	10.8	12.1	8.64	13.7	224	11.2	1.01	11.2	10.6	11.8	7.92	13.5
TRANCE	Olink INFLAMMATION(v.3021)	O14788	OID00521	1,0051	0%	numeric	448	4.57	0.613	4.58	4.2	4.98	2.79	6.77	224	4.57	0.654	4.53	4.15	4.97	2.81	6.77	224	4.58	0.57	4.6	4.22	4.99	2.79	6.07
HGF	Olink INFLAMMATION(v.3021)	P14210	OID00522	1,20021	0%	numeric	448	8.59	0.423	8.55	8.32	8.82	7.37	11	224	8.72	0.421	8.66	8.46	8.98	7.51	11	224	8.45	0.382	8.42	8.23	8.68	7.37	9.73
IL.12B	Olink INFLAMMATION(v.3021)	P29460	OID00523	0,57942	0%	numeric	448	5.4	0.6	5.37	4.98	5.85	3.32	7.19	224	5.34	0.613	5.34	4.94	5.81	3.73	7.07	224	5.45	0.584	5.39	5.05	5.88	3.32	7.19
MMP.10	Olink INFLAMMATION(v.3021)	P09238	OID00527	1,36559	0%	numeric	448	8.28	0.643	8.26	7.87	8.68	5.91	10.5	224	8.29	0.67	8.28	7.86	8.69	5.91	10.5	224	8.27	0.617	8.23	7.88	8.68	6.43	10.5
IL10	Olink INFLAMMATION(v.3021)	P22301	OID00528	1,67746	0%	numeric	448	3.72	0.527	3.67	3.42	3.95	1.74	7.44	224	3.77	0.557	3.71	3.45	4.01	2.31	7.44	224	3.68	0.494	3.62	3.41	3.91	1.74	5.76
TNF	Olink INFLAMMATION(v.3021)	P01375	OID05548	0,16225	0%	numeric	448	3.01	0.603	2.91	2.71	3.17	2.04	8.61	224	3.01	0.551	2.91	2.72	3.12	2.04	6.13	224	3.01	0.652	2.9	2.71	3.17	2.17	8.61
CCL23	Olink INFLAMMATION(v.3021)	P55773	OID00530	1,17181	0%	numeric	448	9.74	0.424	9.75	9.48	10	8.18	10.9	224	9.78	0.405	9.81	9.51	10	8.59	10.8	224	9.71	0.439	9.71	9.45	9.98	8.18	10.9
CD5	Olink INFLAMMATION(v.3021)	P06127	OID00531	0,2594	0%	numeric	448	4.93	0.311	4.92	4.74	5.14	3.92	6.03	224	4.93	0.308	4.93	4.74	5.12	4.16	6.03	224	4.93	0.315	4.91	4.74	5.15	3.92	5.79
CCL3	Olink INFLAMMATION(v.3021)	P10147	OID00532	0,86616	0%	numeric	448	4.79	0.582	4.75	4.47	5.01	3.04	9.1	224	4.86	0.651	4.81	4.54	5.07	3.04	9.1	224	4.72	0.494	4.7	4.43	4.93	3.11	7.37
Flt3L	Olink INFLAMMATION(v.3021)	P49771	OID00533	1,70393	0%	numeric	448	9.26	0.367	9.28	9.01	9.5	8.25	10.4	224	9.3	0.374	9.31	9.04	9.5	8.39	10.4	224	9.23	0.357	9.23	8.96	9.49	8.25	10.1
CXCL6	Olink INFLAMMATION(v.3021)	P80162	OID00534	0,68923	0%	numeric	448	8.51	0.773	8.41	8	8.98	6.53	12	224	8.61	0.834	8.6	8.06	9.16	6.53	12	224	8.41	0.695	8.34	7.96	8.8	7.05	11.1
CXCL10	Olink INFLAMMATION(v.3021)	P02778	OID00535	2,0308	0%	numeric	448	9.11	0.823	9.02	8.6	9.47	7.28	12.8	224	9.12	0.871	9.01	8.61	9.45	7.28	12.8	224	9.1	0.773	9.03	8.6	9.49	7.46	12.2
X4E.BP1	Olink INFLAMMATION(v.3021)	Q13541	OID00536	0,96195	0%	numeric	448	7.86	1.1	7.72	7.17	8.48	4.32	12.2	224	7.98	1.14	7.84	7.26	8.63	4.32	11.6	224	7.74	1.06	7.66	7.06	8.32	5.42	12.2
SIRT2	Olink INFLAMMATION(v.3021)	Q8IXJ6	OID00538	1,79012	0%	numeric	448	4.89	1.3	4.81	4	5.63	1.7	9.38	224	5.01	1.32	4.84	4.04	5.88	2.06	9.38	224	4.77	1.27	4.77	3.99	5.46	1.7	8.82
CCL28	Olink INFLAMMATION(v.3021)	Q9NRJ3	OID00539	0,64234	0%	numeric	448	1.88	0.336	1.84	1.65	2.07	0.813	3.15	224	1.9	0.329	1.85	1.69	2.07	1.13	3.11	224	1.87	0.344	1.84	1.64	2.07	0.813	3.15
DNER	Olink INFLAMMATION(v.3021)	Q8NFT8	OID01213	0,82299	0%	numeric	448	9.02	0.24	9.02	8.88	9.18	8.25	9.66	224	9.03	0.249	9.04	8.9	9.18	8.25	9.66	224	9.01	0.232	9	8.86	9.19	8.35	9.65
EN.RAGE	Olink INFLAMMATION(v.3021)	P80511	OID00541	0,32849	0%	numeric	448	2.5	0.74	2.4	2.03	2.88	0.903	6.59	224	2.61	0.752	2.53	2.11	2.96	1.37	6.59	224	2.39	0.714	2.28	1.95	2.75	0.903	5.35
CD40	Olink INFLAMMATION(v.3021)	P25942	OID00542	1,74364	0%	numeric	448	11.4	0.375	11.3	11.1	11.6	10.4	12.8	224	11.4	0.377	11.4	11.2	11.6	10.4	12.8	224	11.3	0.37	11.3	11.1	11.5	10.4	12.8
IFN.gamma	Olink INFLAMMATION(v.3021)	P01579	OID05547	2,682	0%	numeric	448	6.37	1.02	6.25	5.76	6.79	2.26	11.6	224	6.36	1.11	6.21	5.75	6.76	2.26	11.6	224	6.39	0.933	6.26	5.79	6.82	4.13	11.5
FGF.19	Olink INFLAMMATION(v.3021)	O95750	OID00545	0,92759	0%	numeric	448	7.98	0.88	7.97	7.38	8.58	5.79	10.7	224	7.99	0.884	7.98	7.33	8.58	6.03	10.7	224	7.96	0.877	7.96	7.42	8.63	5.79	10.3
MCP.2	Olink INFLAMMATION(v.3021)	P80075	OID00549	1,60442	0%	numeric	448	8.62	0.668	8.66	8.29	8.99	6.17	12.3	224	8.69	0.709	8.68	8.35	9.05	6.4	12.3	224	8.56	0.617	8.64	8.22	8.93	6.17	10.3
CASP.8	Olink INFLAMMATION(v.3021)	Q14790	OID00550	1,07708	0%	numeric	448	3.17	0.823	3.03	2.65	3.52	1.49	8.75	224	3.23	0.776	3.09	2.69	3.59	1.49	6.07	224	3.11	0.864	2.98	2.6	3.37	1.53	8.75
CCL25	Olink INFLAMMATION(v.3021)	O15444	OID00551	1,06242	0%	numeric	448	5.98	0.516	5.96	5.64	6.28	4.75	8.31	224	6	0.492	6	5.69	6.29	4.75	7.73	224	5.95	0.538	5.94	5.59	6.25	4.8	8.31
CX3CL1	Olink INFLAMMATION(v.3021)	P78423	OID00552	1,4003	0%	numeric	448	5.47	0.362	5.45	5.21	5.69	4.36	6.85	224	5.46	0.381	5.44	5.18	5.71	4.36	6.85	224	5.48	0.342	5.46	5.27	5.69	4.72	6.61
TNFRSF9	Olink INFLAMMATION(v.3021)	Q07011	OID00553	1,52004	0%	numeric	448	6.86	0.394	6.84	6.63	7.09	5.79	8.7	224	6.88	0.409	6.85	6.65	7.1	5.86	8.7	224	6.85	0.379	6.82	6.61	7.05	5.79	8.12
NT.3	Olink INFLAMMATION(v.3021)	P20783	OID00554	1,27455	0%	numeric	448	2.46	0.359	2.45	2.25	2.65	0.551	5.62	224	2.47	0.323	2.47	2.25	2.67	1.26	3.45	224	2.45	0.392	2.43	2.26	2.63	0.551	5.62
TWEAK	Olink INFLAMMATION(v.3021)	O43508	OID00555	1,01437	0%	numeric	448	9.4	0.288	9.41	9.22	9.58	8.03	10.4	224	9.39	0.301	9.39	9.2	9.59	8.21	10.4	224	9.41	0.275	9.42	9.25	9.58	8.03	10.3
CCL20	Olink INFLAMMATION(v.3021)	P78556	OID00556	1,57936	0%	numeric	448	6.09	0.864	5.99	5.56	6.48	4.22	11.6	224	6.18	0.833	6.08	5.67	6.56	4.59	11.6	224	6	0.887	5.9	5.44	6.4	4.22	9.51
ST1A1	Olink INFLAMMATION(v.3021)	P50225	OID00557	1,47392	1%	numeric	448	3.93	1	3.95	3.25	4.61	0.667	7.02	224	3.97	0.951	3.99	3.29	4.71	1.19	6.79	224	3.89	1.05	3.91	3.22	4.52	0.667	7.02
STAMBP	Olink INFLAMMATION(v.3021)	O95630	OID00558	1,01478	0%	numeric	448	5.75	1.02	5.63	5.12	6.32	3.5	9.77	224	5.85	1.04	5.68	5.17	6.48	3.89	9.77	224	5.65	0.991	5.6	5.06	6.16	3.5	9.41
ADA	Olink INFLAMMATION(v.3021)	P00813	OID00560	0,86455	0%	numeric	448	5.23	0.415	5.18	4.98	5.47	3.43	7.24	224	5.26	0.411	5.17	4.98	5.53	4.02	6.59	224	5.2	0.419	5.18	4.97	5.4	3.43	7.24
TNFB	Olink INFLAMMATION(v.3021)	P01374	OID00561	1,21329	0%	numeric	448	4.49	0.447	4.51	4.23	4.75	2.67	8.22	224	4.45	0.418	4.48	4.21	4.71	2.67	5.53	224	4.53	0.471	4.52	4.24	4.77	3.48	8.22
CSF.1	Olink INFLAMMATION(v.3021)	P09603	OID00562	0,98061	0%	numeric	448	9.78	0.202	9.78	9.64	9.91	8.95	10.5	224	9.8	0.206	9.79	9.67	9.93	9.23	10.5	224	9.75	0.195	9.76	9.62	9.9	8.95	10.2
DSG4	Olink ORGAN DAMAGE(v.3311)	Q86SJ6	OID01029	0,22067	0%	numeric	448	2.66	0.552	2.67	2.31	3.04	0.607	4.22	224	2.6	0.548	2.66	2.26	3	0.607	3.84	224	2.71	0.551	2.71	2.39	3.08	0.628	4.22
LRP1	Olink ORGAN DAMAGE(v.3311)	Q07954	OID01030	1,16879	1%	numeric	448	2.16	0.335	2.15	1.98	2.32	0.478	3.62	224	2.21	0.316	2.18	2.06	2.35	0.481	3.62	224	2.11	0.346	2.11	1.94	2.27	0.478	3.39
CLEC1A	Olink ORGAN DAMAGE(v.3311)	Q8NC01	OID01031	1,43279	0%	numeric	448	3.64	0.316	3.62	3.41	3.85	2.89	5.12	224	3.65	0.322	3.63	3.41	3.87	3.05	5.12	224	3.63	0.311	3.61	3.41	3.84	2.89	4.5
ALDH3A1	Olink ORGAN DAMAGE(v.3311)	P30838	OID01034	-0,23673	1%	numeric	448	1.08	0.86	1	0.528	1.46	-0.829	7.26	224	1.19	0.835	1.09	0.6	1.6	-0.362	5.55	224	0.978	0.873	0.887	0.386	1.32	-0.829	7.26
TOP2B	Olink ORGAN DAMAGE(v.3311)	Q02880	OID01036	1,84663	2%	numeric	448	3.16	0.796	3.07	2.65	3.57	1.5	8.22	224	3.27	0.788	3.16	2.7	3.7	1.77	6.63	224	3.06	0.791	2.96	2.64	3.4	1.5	8.22
AMN	Olink ORGAN DAMAGE(v.3311)	Q9BXJ7	OID01037	1,1116	0%	numeric	448	2.96	0.667	2.95	2.51	3.35	1.43	7.82	224	3.04	0.711	3.08	2.55	3.45	1.78	7.82	224	2.88	0.611	2.88	2.47	3.23	1.43	5.19
PGF	Olink ORGAN DAMAGE(v.3311)	P49763-3	OID01493	1,39928	0%	numeric	448	8.05	0.243	8.05	7.91	8.19	7.23	9.24	224	8.09	0.266	8.09	7.94	8.21	7.29	9.24	224	8.02	0.212	8	7.88	8.16	7.23	8.68
MVK	Olink ORGAN DAMAGE(v.3311)	Q03426	OID01039	1,50597	0%	numeric	448	3.13	0.769	3	2.63	3.56	1.13	6.17	224	3.22	0.78	3.07	2.67	3.61	1.88	6.17	224	3.05	0.752	2.94	2.55	3.46	1.13	6.07
TIGAR	Olink ORGAN DAMAGE(v.3311)	Q9NQ88	OID01041	0,70322	0%	numeric	448	1.83	0.519	1.71	1.53	2.03	0.975	5.09	224	1.88	0.52	1.77	1.57	2.06	0.975	5.09	224	1.77	0.514	1.66	1.48	1.97	0.976	4.15
ENAH	Olink ORGAN DAMAGE(v.3311)	Q8N8S7	OID01042	1,20346	0%	numeric	448	2.78	0.448	2.73	2.51	3.01	1.32	5.17	224	2.83	0.487	2.76	2.55	3.07	1.32	5.17	224	2.73	0.399	2.71	2.47	2.94	1.75	4.48
PDGFC	Olink ORGAN DAMAGE(v.3311)	Q9NRA1	OID01044	0,63293	0%	numeric	448	2.79	0.327	2.82	2.6	3.02	1.36	3.68	224	2.85	0.329	2.88	2.69	3.06	1.39	3.68	224	2.73	0.316	2.76	2.55	2.93	1.36	3.56
DPP6	Olink ORGAN DAMAGE(v.3311)	P42658	OID01047	1,01075	0%	numeric	448	3.09	0.369	3.08	2.84	3.27	2.02	4.79	224	3.11	0.414	3.07	2.83	3.32	2.02	4.79	224	3.07	0.318	3.1	2.85	3.24	2.23	3.98
AIFM1	Olink ORGAN DAMAGE(v.3311)	O95831	OID01048	0,70721	2%	numeric	448	2.8	1.16	2.68	2	3.38	0.242	6.89	224	2.9	1.17	2.73	2.02	3.55	0.288	6.77	224	2.7	1.13	2.6	1.97	3.26	0.242	6.89
BAMBI	Olink ORGAN DAMAGE(v.3311)	Q13145	OID01049	0,41571	0%	numeric	448	1.54	0.279	1.51	1.37	1.68	0.703	2.73	224	1.53	0.282	1.49	1.37	1.67	0.703	2.73	224	1.55	0.277	1.52	1.35	1.71	0.769	2.54
CAPG	Olink ORGAN DAMAGE(v.3311)	P40121	OID01050	0,62009	0%	numeric	448	2.59	0.64	2.56	2.18	3.01	0.812	5.7	224	2.66	0.671	2.6	2.2	3.07	0.812	5.28	224	2.53	0.601	2.54	2.17	2.92	0.927	5.7
NUCB2	Olink ORGAN DAMAGE(v.3311)	P80303	OID01052	1,49627	0%	numeric	448	4.56	0.681	4.47	4.12	4.87	3.07	7.84	224	4.64	0.679	4.51	4.2	4.91	3.42	7.68	224	4.49	0.676	4.39	4.05	4.74	3.07	7.84
INPPL1	Olink ORGAN DAMAGE(v.3311)	O15357	OID01056	0,59483	0%	numeric	448	4.9	1.27	4.92	4.17	5.69	0.552	8.89	224	5.04	1.26	4.98	4.25	5.78	1.67	8.89	224	4.76	1.27	4.83	4.14	5.62	0.552	7.97
ST3GAL1	Olink ORGAN DAMAGE(v.3311)	Q11201	OID01058	0,93066	0%	numeric	448	4.56	0.454	4.53	4.28	4.77	3.62	7.79	224	4.56	0.469	4.53	4.3	4.74	3.62	7.79	224	4.56	0.439	4.52	4.27	4.8	3.67	6.36
CA14	Olink ORGAN DAMAGE(v.3311)	Q9ULX7	OID01061	1,05435	0%	numeric	448	8.87	0.421	8.86	8.62	9.14	7.6	10	224	8.81	0.434	8.83	8.54	9.11	7.66	9.96	224	8.93	0.398	8.89	8.68	9.18	7.6	10
LTA4H	Olink ORGAN DAMAGE(v.3311)	P09960	OID01063	-0,15432	0%	numeric	448	2.27	0.55	2.16	1.88	2.57	0.855	4.34	224	2.37	0.585	2.26	1.92	2.73	0.855	4.34	224	2.16	0.492	2.09	1.86	2.38	1.2	4.33
FOXO1	Olink ORGAN DAMAGE(v.3311)	Q12778	OID01065	0,72219	0%	numeric	448	3.23	0.961	3.14	2.6	3.76	0.853	7.12	224	3.33	0.949	3.23	2.63	3.83	1.44	7.12	224	3.13	0.964	3.08	2.52	3.56	0.853	6.75
CA12	Olink ORGAN DAMAGE(v.3311)	O43570	OID01066	1,04524	0%	numeric	448	2.55	0.319	2.53	2.37	2.69	1.76	5.47	224	2.55	0.373	2.52	2.33	2.69	1.76	5.47	224	2.54	0.256	2.53	2.38	2.69	1.84	3.43
PLIN1	Olink ORGAN DAMAGE(v.3311)	O60240	OID01067	1,01342	0%	numeric	448	2.44	0.526	2.41	2.1	2.74	1.06	5.74	224	2.47	0.539	2.42	2.11	2.79	1.06	5.74	224	2.41	0.513	2.4	2.1	2.71	1.2	4.88
PRKRA	Olink ORGAN DAMAGE(v.3311)	O75569	OID01068	0,683	2%	numeric	448	1.46	0.613	1.32	1.08	1.66	0.566	7.24	224	1.49	0.664	1.33	1.12	1.71	0.566	7.24	224	1.43	0.556	1.3	1.07	1.64	0.604	4.07
YES1	Olink ORGAN DAMAGE(v.3311)	P07947	OID01070	0,99668	0%	numeric	448	5.88	1.49	5.82	4.93	6.75	2.14	10.8	224	6	1.48	5.85	4.95	6.88	2.68	10.8	224	5.75	1.5	5.81	4.85	6.68	2.14	10.1
ENTPD2	Olink ORGAN DAMAGE(v.3311)	Q9Y5L3	OID01071	0,93118	4%	numeric	448	1.48	0.338	1.47	1.3	1.64	0.164	3.17	224	1.53	0.335	1.5	1.33	1.7	0.584	3.17	224	1.42	0.334	1.44	1.27	1.6	0.164	3
LAT2	Olink ORGAN DAMAGE(v.3311)	Q9GZY6	OID01074	1,48388	0%	numeric	448	5	1.22	4.87	4.25	5.67	1.73	9.59	224	5.17	1.23	5	4.36	5.78	2.53	9.59	224	4.82	1.2	4.73	4.12	5.51	1.73	9.08
KIM1	Olink ORGAN DAMAGE(v.3311)	Q96D42	OID01075	1,90718	0%	numeric	448	8.34	0.845	8.22	7.82	8.84	5.96	12.7	224	8.61	0.891	8.46	8.04	9.13	6.51	12.7	224	8.06	0.694	8	7.68	8.46	5.96	10.3
STX8	Olink ORGAN DAMAGE(v.3311)	Q9UNK0	OID01076	0,89075	0%	numeric	448	3.08	0.834	3.02	2.52	3.56	1.12	5.79	224	3.16	0.828	3.04	2.56	3.69	1.52	5.7	224	3.01	0.835	3.01	2.49	3.44	1.12	5.79
ERBB2IP	Olink ORGAN DAMAGE(v.3311)	Q96RT1	OID01077	2,23934	3%	numeric	448	3.91	0.929	3.89	3.32	4.5	0.84	6.82	224	4	0.918	3.89	3.34	4.63	1.83	6.82	224	3.83	0.934	3.9	3.29	4.41	0.84	6.25
MAEA	Olink ORGAN DAMAGE(v.3311)	Q7L5Y9	OID01079	0,38427	3%	numeric	448	1.49	0.806	1.31	0.908	1.89	-0.0197	5.08	224	1.51	0.734	1.36	0.941	1.91	0.224	3.83	224	1.47	0.874	1.19	0.877	1.88	-0.0197	5.08
GALNT10	Olink ORGAN DAMAGE(v.3311)	Q86SR1	OID01080	0,49833	0%	numeric	448	3.07	0.278	3.07	2.89	3.25	2.25	3.94	224	3.11	0.27	3.07	2.92	3.27	2.48	3.94	224	3.04	0.281	3.08	2.83	3.22	2.25	3.77
PON2	Olink ORGAN DAMAGE(v.3311)	Q15165	OID01082	-0,68063	0%	numeric	448	1.38	0.559	1.4	0.995	1.76	-0.435	3.22	224	1.44	0.549	1.47	1.07	1.83	-0.284	3.02	224	1.32	0.563	1.36	0.949	1.71	-0.435	3.22
NPPC	Olink ORGAN DAMAGE(v.3311)	P23582	OID01084	0,91585	0%	numeric	448	3.43	0.695	3.44	3.06	3.78	0.882	7.94	224	3.46	0.744	3.45	3.07	3.89	0.882	7.94	224	3.4	0.642	3.44	3.05	3.73	0.918	5.59
BANK1	Olink ORGAN DAMAGE(v.3311)	Q8NDB2	OID01085	1,93089	0%	numeric	448	7.95	1.31	8	7.13	8.76	3.79	11.5	224	8.07	1.27	8.03	7.21	8.91	3.79	11.5	224	7.83	1.33	7.99	7.01	8.59	3.87	10.9
PLXDC1	Olink ORGAN DAMAGE(v.3311)	Q8IUK5	OID01086	0,85056	0%	numeric	448	2.98	0.257	2.98	2.8	3.14	2.21	4.42	224	2.97	0.259	2.98	2.8	3.14	2.21	4.42	224	2.99	0.254	2.98	2.82	3.14	2.23	3.98
NBN	Olink ORGAN DAMAGE(v.3311)	O60934	OID01087	0,67271	0%	numeric	448	1.73	0.738	1.54	1.29	1.94	0.744	7.56	224	1.77	0.733	1.58	1.35	1.94	0.799	5.8	224	1.69	0.741	1.51	1.23	1.91	0.744	7.56
ENTPD6	Olink ORGAN DAMAGE(v.3311)	O75354	OID01089	-0,35933	0%	numeric	448	1.89	0.325	1.94	1.78	2.09	0.767	4.03	224	1.9	0.323	1.97	1.8	2.1	0.767	2.67	224	1.89	0.328	1.93	1.78	2.08	0.905	4.03
MAP4K5	Olink ORGAN DAMAGE(v.3311)	Q9Y4K4	OID01090	1,43972	0%	numeric	448	6	1.54	5.92	5.07	6.96	1.02	11.2	224	6.12	1.52	6.08	5.08	7.09	2.29	11.2	224	5.88	1.54	5.9	5.07	6.84	1.02	9.97
RARRES1	Olink ORGAN DAMAGE(v.3311)	P49788	OID01093	0,74271	1%	numeric	448	1.99	0.265	2	1.92	2.1	0.123	3.42	224	2	0.248	2.02	1.93	2.11	0.469	3.23	224	1.98	0.281	1.99	1.92	2.08	0.123	3.42
CALCA	Olink ORGAN DAMAGE(v.3311)	P01258	OID01095	1,8438	0%	numeric	448	4.57	0.691	4.52	4.07	4.97	3.05	8.16	224	4.68	0.734	4.67	4.14	5.08	3.28	8.16	224	4.46	0.629	4.42	4	4.8	3.05	6.03
CRH	Olink ORGAN DAMAGE(v.3311)	P06850	OID01096	0,76765	0%	numeric	448	2.44	0.792	2.4	1.87	2.89	0.474	6.05	224	2.41	0.749	2.36	1.85	2.79	0.887	6.05	224	2.48	0.834	2.43	1.91	2.97	0.474	5.89
PTN	Olink ORGAN DAMAGE(v.3311)	P21246	OID01099	0,41424	1%	numeric	448	2.04	0.784	1.94	1.54	2.41	-0.73	7.68	224	2.06	0.786	1.93	1.55	2.4	0.541	7.68	224	2.02	0.783	1.95	1.52	2.42	-0.73	4.92
SERPINA9	Olink ORGAN DAMAGE(v.3311)	Q86WD7	OID01100	1,03635	0%	numeric	448	2.55	0.654	2.48	2.13	2.89	0.589	7.29	224	2.57	0.729	2.49	2.06	2.9	1.21	7.29	224	2.52	0.571	2.48	2.19	2.88	0.589	4.08
NCF2	Olink ORGAN DAMAGE(v.3311)	P19878	OID01102	1,10166	0%	numeric	448	2.94	0.709	2.86	2.53	3.28	1.23	7.99	224	3.05	0.76	2.96	2.62	3.38	1.23	7.99	224	2.84	0.637	2.82	2.45	3.14	1.48	7.25
FGR	Olink ORGAN DAMAGE(v.3311)	P09769	OID01103	0,19408	0%	numeric	448	1.43	0.626	1.34	1.03	1.68	-0.00824	5.08	224	1.53	0.676	1.4	1.11	1.71	-0.00824	5.08	224	1.34	0.559	1.27	0.955	1.64	0.297	3.72
CNTN2	Olink ORGAN DAMAGE(v.3311)	Q02246	OID01108	1,08201	0%	numeric	448	4.46	0.437	4.45	4.17	4.73	3.16	5.91	224	4.46	0.453	4.45	4.15	4.72	3.16	5.71	224	4.47	0.421	4.45	4.18	4.73	3.44	5.91
PTPRJ	Olink ORGAN DAMAGE(v.3311)	Q12913	OID01110	0,8491	3%	numeric	448	2.09	0.826	1.96	1.55	2.57	0.217	5.83	224	2.16	0.789	2.07	1.63	2.7	0.672	5.83	224	2.02	0.857	1.88	1.49	2.39	0.217	5.71
PVALB	Olink ORGAN DAMAGE(v.3311)	P20472	OID01113	1,29295	0%	numeric	448	7.11	1.62	7.11	5.98	8.18	3	11.9	224	7.19	1.65	7.13	5.98	8.33	3.5	11.9	224	7.03	1.58	7.1	5.92	8.07	3	10.9
EGFL7	Olink ORGAN DAMAGE(v.3311)	Q9UHF1	OID01114	1,84715	0%	numeric	448	5.32	0.446	5.28	5.07	5.55	4.22	9.71	224	5.37	0.439	5.35	5.09	5.65	4.22	7.03	224	5.27	0.447	5.25	5.04	5.45	4.37	9.71
FABP9	Olink ORGAN DAMAGE(v.3311)	Q0Z7S8	OID01115	0,82398	0%	numeric	448	1.97	0.508	1.93	1.64	2.25	0.764	5.57	224	1.96	0.565	1.91	1.6	2.28	0.925	5.57	224	1.98	0.445	1.95	1.71	2.23	0.764	3.91
TMPRSS15	Olink ORGAN DAMAGE(v.3311)	P98073	OID01116	0,35975	1%	numeric	448	2.54	0.904	2.53	1.91	3.14	-0.153	4.85	224	2.68	0.91	2.67	2.05	3.29	0.264	4.85	224	2.4	0.877	2.34	1.79	2.99	-0.153	4.74
CALR	Olink ORGAN DAMAGE(v.3311)	P27797	OID01119	0,78572	1%	numeric	448	5.04	1.19	5.06	4.46	5.7	-0.0474	13.5	224	5.16	1.02	5.12	4.55	5.78	1.46	7.89	224	4.93	1.33	4.98	4.33	5.58	-0.0474	13.5

## Sheet: Table S2 Model 1
name	panel	uniprot_id	olink_id	LOD	below_LOD_freq	data_type	n	OR	ci_low	ci_high	p
IL8	Olink INFLAMMATION(v.3021)	P10145	OID00471	0,37421	0%	numeric	448	1.27	0.89	1.81	0.0188164
VEGFA	Olink INFLAMMATION(v.3021)	P15692	OID00472	0,35619	0%	numeric	448	1.66	1.11	2.5	1.04949e-05
CD8A	Olink INFLAMMATION(v.3021)	P01732	OID05124	1,0569	0%	numeric	448	1.04	0.75	1.44	0.649742
CDCP1	Olink INFLAMMATION(v.3021)	Q9H5V8	OID00476	-0,11271	0%	numeric	448	1.56	1.05	2.31	6.31708e-05
CD244	Olink INFLAMMATION(v.3021)	Q9BZW8	OID00477	1,66749	0%	numeric	448	1.09	0.78	1.53	0.355337
IL7	Olink INFLAMMATION(v.3021)	P13232	OID00478	0,92754	0%	numeric	448	1.17	0.83	1.66	0.101819
OPG	Olink INFLAMMATION(v.3021)	O00300	OID00479	0,98724	0%	numeric	448	1.76	1.17	2.66	1.20376e-06
LAP.TGF.beta.1	Olink INFLAMMATION(v.3021)	P01137	OID00480	1,03252	0%	numeric	448	1.38	0.95	1.99	0.00202042
uPA	Olink INFLAMMATION(v.3021)	P00749	OID00481	1,18916	0%	numeric	448	1.05	0.76	1.46	0.571
IL6	Olink INFLAMMATION(v.3021)	P05231	OID00482	1,58646	0%	numeric	448	1.54	1.03	2.29	0.000156925
MCP.1	Olink INFLAMMATION(v.3021)	P13500	OID00484	1,2189	0%	numeric	448	1.23	0.87	1.75	0.0337988
CXCL11	Olink INFLAMMATION(v.3021)	O14625	OID00486	1,13784	0%	numeric	448	1.05	0.74	1.5	0.604743
AXIN1	Olink INFLAMMATION(v.3021)	O15169	OID00487	0,8439	0%	numeric	448	1.41	0.9	2.22	0.00674541
TRAIL	Olink INFLAMMATION(v.3021)	P50591	OID00488	0,70276	0%	numeric	448	1.18	0.81	1.7	0.116988
CXCL9	Olink INFLAMMATION(v.3021)	Q07325	OID00490	1,30049	0%	numeric	448	1	0.71	1.41	0.970299
CST5	Olink INFLAMMATION(v.3021)	P28325	OID00491	-0,28851	0%	numeric	448	0.95	0.68	1.32	0.56647
OSM	Olink INFLAMMATION(v.3021)	P13725	OID00494	0,68374	0%	numeric	448	1.57	1.08	2.27	1.94105e-05
CXCL1	Olink INFLAMMATION(v.3021)	P09341	OID00496	1,50086	0%	numeric	448	1.11	0.79	1.56	0.290457
CCL4	Olink INFLAMMATION(v.3021)	P13236	OID00498	1,31379	0%	numeric	448	1.3	0.89	1.89	0.0142598
CD6	Olink INFLAMMATION(v.3021)	P30203	OID00499	0,67208	0%	numeric	448	1.11	0.81	1.54	0.232442
SCF	Olink INFLAMMATION(v.3021)	P21583	OID00500	0,98472	0%	numeric	448	0.76	0.53	1.09	0.00780376
IL18	Olink INFLAMMATION(v.3021)	Q14116	OID00501	0,48049	0%	numeric	448	1.57	1.05	2.35	8.83806e-05
TGF.alpha	Olink INFLAMMATION(v.3021)	P01135	OID00503	0,10551	0%	numeric	448	1.37	0.93	2.02	0.00450513
MCP.4	Olink INFLAMMATION(v.3021)	Q99616	OID00504	1,95381	0%	numeric	448	1.19	0.82	1.72	0.103205
CCL11	Olink INFLAMMATION(v.3021)	P51671	OID00505	1,14605	0%	numeric	448	1.12	0.78	1.59	0.27326
TNFSF14	Olink INFLAMMATION(v.3021)	O43557	OID00506	1,19669	0%	numeric	448	1.5	1.03	2.2	0.000153437
FGF.23	Olink INFLAMMATION(v.3021)	Q9GZV9	OID00507	1,45388	1%	numeric	448	1.69	1.07	2.65	4.60552e-05
MMP.1	Olink INFLAMMATION(v.3021)	P03956	OID00510	1,21192	0%	numeric	448	1.29	0.89	1.87	0.0167668
LIF.R	Olink INFLAMMATION(v.3021)	P42702	OID00511	1,121	0%	numeric	448	1.23	0.86	1.76	0.0372854
FGF.21	Olink INFLAMMATION(v.3021)	Q9NSA1	OID00512	1,76506	0%	numeric	448	1.29	0.88	1.89	0.0184582
CCL19	Olink INFLAMMATION(v.3021)	Q99731	OID00513	1,18365	0%	numeric	448	1.43	0.99	2.06	0.000526439
IL.15RA	Olink INFLAMMATION(v.3021)	Q13261	OID00514	0,52755	0%	numeric	448	1.11	0.81	1.52	0.247113
IL.10RB	Olink INFLAMMATION(v.3021)	Q08334	OID00515	1,03101	0%	numeric	448	1.29	0.92	1.8	0.00786054
IL.18R1	Olink INFLAMMATION(v.3021)	Q13478	OID00517	1,62868	0%	numeric	448	1.54	1.07	2.21	3.04751e-05
PD.L1	Olink INFLAMMATION(v.3021)	Q9NZQ7	OID00518	2,22619	0%	numeric	448	1.32	0.9	1.94	0.00972218
CXCL5	Olink INFLAMMATION(v.3021)	P42830	OID00520	1,42313	0%	numeric	448	1.38	0.96	1.98	0.00152063
TRANCE	Olink INFLAMMATION(v.3021)	O14788	OID00521	1,0051	0%	numeric	448	0.99	0.7	1.4	0.913584
HGF	Olink INFLAMMATION(v.3021)	P14210	OID00522	1,20021	0%	numeric	448	2.27	1.39	3.71	4.05516e-09
IL.12B	Olink INFLAMMATION(v.3021)	P29460	OID00523	0,57942	0%	numeric	448	0.82	0.57	1.18	0.0539242
MMP.10	Olink INFLAMMATION(v.3021)	P09238	OID00527	1,36559	0%	numeric	448	1.02	0.73	1.44	0.801517
IL10	Olink INFLAMMATION(v.3021)	P22301	OID00528	1,67746	0%	numeric	448	1.2	0.83	1.73	0.0831516
TNF	Olink INFLAMMATION(v.3021)	P01375	OID05548	0,16225	0%	numeric	448	1	0.71	1.41	0.98881
CCL23	Olink INFLAMMATION(v.3021)	P55773	OID00530	1,17181	0%	numeric	448	1.25	0.83	1.88	0.052801
CD5	Olink INFLAMMATION(v.3021)	P06127	OID00531	0,2594	0%	numeric	448	1.01	0.73	1.4	0.91304
CCL3	Olink INFLAMMATION(v.3021)	P10147	OID00532	0,86616	0%	numeric	448	1.32	0.9	1.96	0.0113733
Flt3L	Olink INFLAMMATION(v.3021)	P49771	OID00533	1,70393	0%	numeric	448	1.29	0.87	1.92	0.0245897
CXCL6	Olink INFLAMMATION(v.3021)	P80162	OID00534	0,68923	0%	numeric	448	1.31	0.92	1.88	0.0070189
CXCL10	Olink INFLAMMATION(v.3021)	P02778	OID00535	2,0308	0%	numeric	448	1.03	0.74	1.43	0.778848
X4E.BP1	Olink INFLAMMATION(v.3021)	Q13541	OID00536	0,96195	0%	numeric	448	1.32	0.89	1.97	0.0125246
SIRT2	Olink INFLAMMATION(v.3021)	Q8IXJ6	OID00538	1,79012	0%	numeric	448	1.3	0.87	1.96	0.0223593
CCL28	Olink INFLAMMATION(v.3021)	Q9NRJ3	OID00539	0,64234	0%	numeric	448	1.1	0.76	1.58	0.36118
DNER	Olink INFLAMMATION(v.3021)	Q8NFT8	OID01213	0,82299	0%	numeric	448	1.08	0.73	1.58	0.504451
EN.RAGE	Olink INFLAMMATION(v.3021)	P80511	OID00541	0,32849	0%	numeric	448	1.38	0.95	2.01	0.0021169
CD40	Olink INFLAMMATION(v.3021)	P25942	OID00542	1,74364	0%	numeric	448	1.29	0.88	1.87	0.0181312
IFN.gamma	Olink INFLAMMATION(v.3021)	P01579	OID05547	2,682	0%	numeric	448	0.97	0.69	1.35	0.714648
FGF.19	Olink INFLAMMATION(v.3021)	O95750	OID00545	0,92759	0%	numeric	448	1.04	0.74	1.45	0.693288
MCP.2	Olink INFLAMMATION(v.3021)	P80075	OID00549	1,60442	0%	numeric	448	1.24	0.87	1.77	0.0304448
CASP.8	Olink INFLAMMATION(v.3021)	Q14790	OID00550	1,07708	0%	numeric	448	1.26	0.82	1.96	0.0581046
CCL25	Olink INFLAMMATION(v.3021)	O15444	OID00551	1,06242	0%	numeric	448	1.11	0.79	1.57	0.263841
CX3CL1	Olink INFLAMMATION(v.3021)	P78423	OID00552	1,4003	0%	numeric	448	0.94	0.66	1.33	0.507393
TNFRSF9	Olink INFLAMMATION(v.3021)	Q07011	OID00553	1,52004	0%	numeric	448	1.11	0.79	1.56	0.300758
NT.3	Olink INFLAMMATION(v.3021)	P20783	OID00554	1,27455	0%	numeric	448	1.09	0.74	1.61	0.423145
TWEAK	Olink INFLAMMATION(v.3021)	O43508	OID00555	1,01437	0%	numeric	448	0.94	0.65	1.34	0.523094
CCL20	Olink INFLAMMATION(v.3021)	P78556	OID00556	1,57936	0%	numeric	448	1.24	0.87	1.77	0.0295633
ST1A1	Olink INFLAMMATION(v.3021)	P50225	OID00557	1,47392	1%	numeric	448	1.12	0.75	1.69	0.304853
STAMBP	Olink INFLAMMATION(v.3021)	O95630	OID00558	1,01478	0%	numeric	448	1.33	0.88	2.02	0.0151143
ADA	Olink INFLAMMATION(v.3021)	P00813	OID00560	0,86455	0%	numeric	448	1.15	0.81	1.63	0.163377
TNFB	Olink INFLAMMATION(v.3021)	P01374	OID00561	1,21329	0%	numeric	448	0.82	0.56	1.19	0.0538031
CSF.1	Olink INFLAMMATION(v.3021)	P09603	OID00562	0,98061	0%	numeric	448	1.29	0.88	1.89	0.0186137
DSG4	Olink ORGAN DAMAGE(v.3311)	Q86SJ6	OID01029	0,22067	0%	numeric	448	0.81	0.57	1.16	0.0398612
LRP1	Olink ORGAN DAMAGE(v.3311)	Q07954	OID01030	1,16879	1%	numeric	448	1.43	0.96	2.13	0.00149086
CLEC1A	Olink ORGAN DAMAGE(v.3311)	Q8NC01	OID01031	1,43279	0%	numeric	448	1.05	0.75	1.47	0.608064
ALDH3A1	Olink ORGAN DAMAGE(v.3311)	P30838	OID01034	-0,23673	1%	numeric	448	1.3	0.91	1.86	0.0105023
TOP2B	Olink ORGAN DAMAGE(v.3311)	Q02880	OID01036	1,84663	2%	numeric	448	1.42	0.93	2.16	0.00347406
AMN	Olink ORGAN DAMAGE(v.3311)	Q9BXJ7	OID01037	1,1116	0%	numeric	448	1.28	0.9	1.83	0.0131904
PGF	Olink ORGAN DAMAGE(v.3311)	P49763-3	OID01493	1,39928	0%	numeric	448	1.37	0.94	2	0.00357317
MVK	Olink ORGAN DAMAGE(v.3311)	Q03426	OID01039	1,50597	0%	numeric	448	1.25	0.88	1.78	0.024755
TIGAR	Olink ORGAN DAMAGE(v.3311)	Q9NQ88	OID01041	0,70322	0%	numeric	448	1.21	0.87	1.7	0.0421506
ENAH	Olink ORGAN DAMAGE(v.3311)	Q8N8S7	OID01042	1,20346	0%	numeric	448	1.33	0.91	1.96	0.00848409
PDGFC	Olink ORGAN DAMAGE(v.3311)	Q9NRA1	OID01044	0,63293	0%	numeric	448	1.66	1.06	2.59	5.61625e-05
DPP6	Olink ORGAN DAMAGE(v.3311)	P42658	OID01047	1,01075	0%	numeric	448	1.1	0.78	1.57	0.322041
AIFM1	Olink ORGAN DAMAGE(v.3311)	O95831	OID01048	0,70721	2%	numeric	448	1.27	0.85	1.89	0.0341288
BAMBI	Olink ORGAN DAMAGE(v.3311)	Q13145	OID01049	0,41571	0%	numeric	448	0.94	0.68	1.31	0.540958
CAPG	Olink ORGAN DAMAGE(v.3311)	P40121	OID01050	0,62009	0%	numeric	448	1.24	0.87	1.76	0.0306991
NUCB2	Olink ORGAN DAMAGE(v.3311)	P80303	OID01052	1,49627	0%	numeric	448	1.3	0.89	1.9	0.0138691
INPPL1	Olink ORGAN DAMAGE(v.3311)	O15357	OID01056	0,59483	0%	numeric	448	1.44	0.92	2.25	0.0042768
ST3GAL1	Olink ORGAN DAMAGE(v.3311)	Q11201	OID01058	0,93066	0%	numeric	448	1.01	0.72	1.41	0.957103
CA14	Olink ORGAN DAMAGE(v.3311)	Q9ULX7	OID01061	1,05435	0%	numeric	448	0.69	0.47	1.03	0.00100063
LTA4H	Olink ORGAN DAMAGE(v.3311)	P09960	OID01063	-0,15432	0%	numeric	448	1.67	1.09	2.55	2.31098e-05
FOXO1	Olink ORGAN DAMAGE(v.3311)	Q12778	OID01065	0,72219	0%	numeric	448	1.34	0.89	2	0.0107447
CA12	Olink ORGAN DAMAGE(v.3311)	O43570	OID01066	1,04524	0%	numeric	448	1.03	0.73	1.46	0.774053
PLIN1	Olink ORGAN DAMAGE(v.3311)	O60240	OID01067	1,01342	0%	numeric	448	1.11	0.78	1.58	0.275724
PRKRA	Olink ORGAN DAMAGE(v.3311)	O75569	OID01068	0,683	2%	numeric	448	1.13	0.78	1.63	0.26147
YES1	Olink ORGAN DAMAGE(v.3311)	P07947	OID01070	0,99668	0%	numeric	448	1.35	0.85	2.12	0.0208509
ENTPD2	Olink ORGAN DAMAGE(v.3311)	Q9Y5L3	OID01071	0,93118	4%	numeric	448	1.39	0.96	2.01	0.00177583
LAT2	Olink ORGAN DAMAGE(v.3311)	Q9GZY6	OID01074	1,48388	0%	numeric	448	1.48	0.98	2.24	0.000760976
KIM1	Olink ORGAN DAMAGE(v.3311)	Q96D42	OID01075	1,90718	0%	numeric	448	2.11	1.35	3.32	4.3953e-09
STX8	Olink ORGAN DAMAGE(v.3311)	Q9UNK0	OID01076	0,89075	0%	numeric	448	1.31	0.86	2	0.024955
ERBB2IP	Olink ORGAN DAMAGE(v.3311)	Q96RT1	OID01077	2,23934	3%	numeric	448	1.32	0.87	2.01	0.0178446
MAEA	Olink ORGAN DAMAGE(v.3311)	Q7L5Y9	OID01079	0,38427	3%	numeric	448	1.05	0.74	1.5	0.614522
GALNT10	Olink ORGAN DAMAGE(v.3311)	Q86SR1	OID01080	0,49833	0%	numeric	448	1.34	0.93	1.93	0.00441518
PON2	Olink ORGAN DAMAGE(v.3311)	Q15165	OID01082	-0,68063	0%	numeric	448	1.25	0.88	1.76	0.0232692
NPPC	Olink ORGAN DAMAGE(v.3311)	P23582	OID01084	0,91585	0%	numeric	448	1.12	0.77	1.64	0.286792
BANK1	Olink ORGAN DAMAGE(v.3311)	Q8NDB2	OID01085	1,93089	0%	numeric	448	1.38	0.87	2.18	0.0127426
PLXDC1	Olink ORGAN DAMAGE(v.3311)	Q8IUK5	OID01086	0,85056	0%	numeric	448	0.92	0.65	1.31	0.418869
NBN	Olink ORGAN DAMAGE(v.3311)	O60934	OID01087	0,67271	0%	numeric	448	1.14	0.79	1.65	0.201595
ENTPD6	Olink ORGAN DAMAGE(v.3311)	O75354	OID01089	-0,35933	0%	numeric	448	1.02	0.73	1.43	0.844374
MAP4K5	Olink ORGAN DAMAGE(v.3311)	Q9Y4K4	OID01090	1,43972	0%	numeric	448	1.28	0.84	1.95	0.041769
RARRES1	Olink ORGAN DAMAGE(v.3311)	P49788	OID01093	0,74271	1%	numeric	448	1.09	0.75	1.58	0.422369
CALCA	Olink ORGAN DAMAGE(v.3311)	P01258	OID01095	1,8438	0%	numeric	448	1.59	1.02	2.47	0.000238165
CRH	Olink ORGAN DAMAGE(v.3311)	P06850	OID01096	0,76765	0%	numeric	448	0.9	0.64	1.27	0.28776
PTN	Olink ORGAN DAMAGE(v.3311)	P21246	OID01099	0,41424	1%	numeric	448	1.1	0.69	1.74	0.486359
SERPINA9	Olink ORGAN DAMAGE(v.3311)	Q86WD7	OID01100	1,03635	0%	numeric	448	1.09	0.77	1.54	0.369648
NCF2	Olink ORGAN DAMAGE(v.3311)	P19878	OID01102	1,10166	0%	numeric	448	1.42	0.95	2.13	0.00229405
FGR	Olink ORGAN DAMAGE(v.3311)	P09769	OID01103	0,19408	0%	numeric	448	1.42	0.94	2.12	0.0024232
CNTN2	Olink ORGAN DAMAGE(v.3311)	Q02246	OID01108	1,08201	0%	numeric	448	0.99	0.71	1.38	0.897428
PTPRJ	Olink ORGAN DAMAGE(v.3311)	Q12913	OID01110	0,8491	3%	numeric	448	1.24	0.85	1.83	0.0459224
PVALB	Olink ORGAN DAMAGE(v.3311)	P20472	OID01113	1,29295	0%	numeric	448	1.11	0.78	1.58	0.281415
EGFL7	Olink ORGAN DAMAGE(v.3311)	Q9UHF1	OID01114	1,84715	0%	numeric	448	1.31	0.89	1.93	0.0148821
FABP9	Olink ORGAN DAMAGE(v.3311)	Q0Z7S8	OID01115	0,82398	0%	numeric	448	0.97	0.7	1.34	0.730344
TMPRSS15	Olink ORGAN DAMAGE(v.3311)	P98073	OID01116	0,35975	1%	numeric	448	1.4	0.98	2.02	0.00100645
CALR	Olink ORGAN DAMAGE(v.3311)	P27797	OID01119	0,78572	1%	numeric	448	1.34	0.86	2.1	0.0196352

## Sheet: Table S3 Model 2
name	panel	uniprot_id	olink_id	LOD	below_LOD_freq	data_type	n	OR	ci_low	ci_high	p
IL8	Olink INFLAMMATION(v.3021)	P10145	OID00471	0,37421	0%	numeric	448	1.3	0.86	1.97	0.0268469
VEGFA	Olink INFLAMMATION(v.3021)	P15692	OID00472	0,35619	0%	numeric	448	1.34	0.87	2.06	0.0157464
CD8A	Olink INFLAMMATION(v.3021)	P01732	OID05124	1,0569	0%	numeric	448	1	0.68	1.46	0.963208
CDCP1	Olink INFLAMMATION(v.3021)	Q9H5V8	OID00476	-0,11271	0%	numeric	448	1.37	0.87	2.16	0.0130719
CD244	Olink INFLAMMATION(v.3021)	Q9BZW8	OID00477	1,66749	0%	numeric	448	1.16	0.77	1.74	0.20846
IL7	Olink INFLAMMATION(v.3021)	P13232	OID00478	0,92754	0%	numeric	448	1.26	0.83	1.9	0.0497034
OPG	Olink INFLAMMATION(v.3021)	O00300	OID00479	0,98724	0%	numeric	448	1.47	0.92	2.37	0.00394225
LAP.TGF.beta.1	Olink INFLAMMATION(v.3021)	P01137	OID00480	1,03252	0%	numeric	448	1.3	0.86	1.95	0.024093
uPA	Olink INFLAMMATION(v.3021)	P00749	OID00481	1,18916	0%	numeric	448	0.97	0.66	1.43	0.77932
IL6	Olink INFLAMMATION(v.3021)	P05231	OID00482	1,58646	0%	numeric	448	1.24	0.83	1.85	0.0595772
MCP.1	Olink INFLAMMATION(v.3021)	P13500	OID00484	1,2189	0%	numeric	448	1.1	0.74	1.62	0.408712
CXCL11	Olink INFLAMMATION(v.3021)	O14625	OID00486	1,13784	0%	numeric	448	1.01	0.66	1.54	0.949293
AXIN1	Olink INFLAMMATION(v.3021)	O15169	OID00487	0,8439	0%	numeric	448	1.34	0.81	2.19	0.0392692
TRAIL	Olink INFLAMMATION(v.3021)	P50591	OID00488	0,70276	0%	numeric	448	0.95	0.62	1.44	0.655322
CXCL9	Olink INFLAMMATION(v.3021)	Q07325	OID00490	1,30049	0%	numeric	448	1.02	0.69	1.5	0.878353
CST5	Olink INFLAMMATION(v.3021)	P28325	OID00491	-0,28851	0%	numeric	448	0.97	0.66	1.42	0.749463
OSM	Olink INFLAMMATION(v.3021)	P13725	OID00494	0,68374	0%	numeric	448	1.37	0.89	2.09	0.00983466
CXCL1	Olink INFLAMMATION(v.3021)	P09341	OID00496	1,50086	0%	numeric	448	1.22	0.81	1.83	0.091824
CCL4	Olink INFLAMMATION(v.3021)	P13236	OID00498	1,31379	0%	numeric	448	1.3	0.83	2.03	0.0393559
CD6	Olink INFLAMMATION(v.3021)	P30203	OID00499	0,67208	0%	numeric	448	1.02	0.69	1.5	0.890397
SCF	Olink INFLAMMATION(v.3021)	P21583	OID00500	0,98472	0%	numeric	448	0.91	0.59	1.41	0.462138
IL18	Olink INFLAMMATION(v.3021)	Q14116	OID00501	0,48049	0%	numeric	448	1.36	0.87	2.13	0.0148434
TGF.alpha	Olink INFLAMMATION(v.3021)	P01135	OID00503	0,10551	0%	numeric	448	1.2	0.77	1.87	0.143638
MCP.4	Olink INFLAMMATION(v.3021)	Q99616	OID00504	1,95381	0%	numeric	448	1.18	0.77	1.8	0.170407
CCL11	Olink INFLAMMATION(v.3021)	P51671	OID00505	1,14605	0%	numeric	448	1.04	0.7	1.57	0.705875
TNFSF14	Olink INFLAMMATION(v.3021)	O43557	OID00506	1,19669	0%	numeric	448	1.24	0.82	1.88	0.0622416
FGF.23	Olink INFLAMMATION(v.3021)	Q9GZV9	OID00507	1,45388	1%	numeric	448	1.47	0.92	2.36	0.00409961
MMP.1	Olink INFLAMMATION(v.3021)	P03956	OID00510	1,21192	0%	numeric	448	1.29	0.84	1.97	0.0358975
LIF.R	Olink INFLAMMATION(v.3021)	P42702	OID00511	1,121	0%	numeric	448	1.16	0.74	1.81	0.254463
FGF.21	Olink INFLAMMATION(v.3021)	Q9NSA1	OID00512	1,76506	0%	numeric	448	1.05	0.68	1.62	0.67202
CCL19	Olink INFLAMMATION(v.3021)	Q99731	OID00513	1,18365	0%	numeric	448	1.26	0.82	1.92	0.056648
IL.15RA	Olink INFLAMMATION(v.3021)	Q13261	OID00514	0,52755	0%	numeric	448	1.13	0.78	1.64	0.234715
IL.10RB	Olink INFLAMMATION(v.3021)	Q08334	OID00515	1,03101	0%	numeric	448	1.17	0.8	1.71	0.135903
IL.18R1	Olink INFLAMMATION(v.3021)	Q13478	OID00517	1,62868	0%	numeric	448	1.21	0.77	1.88	0.133984
PD.L1	Olink INFLAMMATION(v.3021)	Q9NZQ7	OID00518	2,22619	0%	numeric	448	1.23	0.8	1.9	0.0932024
CXCL5	Olink INFLAMMATION(v.3021)	P42830	OID00520	1,42313	0%	numeric	448	1.43	0.95	2.15	0.00216299
TRANCE	Olink INFLAMMATION(v.3021)	O14788	OID00521	1,0051	0%	numeric	448	0.86	0.56	1.32	0.209949
HGF	Olink INFLAMMATION(v.3021)	P14210	OID00522	1,20021	0%	numeric	448	1.81	1.06	3.11	9.98605e-05
IL.12B	Olink INFLAMMATION(v.3021)	P29460	OID00523	0,57942	0%	numeric	448	0.88	0.57	1.36	0.292932
MMP.10	Olink INFLAMMATION(v.3021)	P09238	OID00527	1,36559	0%	numeric	448	0.99	0.66	1.48	0.940081
IL10	Olink INFLAMMATION(v.3021)	P22301	OID00528	1,67746	0%	numeric	448	1.12	0.74	1.68	0.337591
TNF	Olink INFLAMMATION(v.3021)	P01375	OID05548	0,16225	0%	numeric	448	1.03	0.68	1.58	0.790001
CCL23	Olink INFLAMMATION(v.3021)	P55773	OID00530	1,17181	0%	numeric	448	1.35	0.84	2.17	0.0274549
CD5	Olink INFLAMMATION(v.3021)	P06127	OID00531	0,2594	0%	numeric	448	0.97	0.66	1.43	0.802576
CCL3	Olink INFLAMMATION(v.3021)	P10147	OID00532	0,86616	0%	numeric	448	1.27	0.8	2	0.0681225
Flt3L	Olink INFLAMMATION(v.3021)	P49771	OID00533	1,70393	0%	numeric	448	1.18	0.74	1.87	0.204472
CXCL6	Olink INFLAMMATION(v.3021)	P80162	OID00534	0,68923	0%	numeric	448	1.3	0.86	1.96	0.0245596
CXCL10	Olink INFLAMMATION(v.3021)	P02778	OID00535	2,0308	0%	numeric	448	1.03	0.69	1.52	0.821665
X4E.BP1	Olink INFLAMMATION(v.3021)	Q13541	OID00536	0,96195	0%	numeric	448	1.24	0.81	1.9	0.0778244
SIRT2	Olink INFLAMMATION(v.3021)	Q8IXJ6	OID00538	1,79012	0%	numeric	448	1.28	0.82	2.02	0.0515696
CCL28	Olink INFLAMMATION(v.3021)	Q9NRJ3	OID00539	0,64234	0%	numeric	448	1.28	0.82	2.02	0.0526116
DNER	Olink INFLAMMATION(v.3021)	Q8NFT8	OID01213	0,82299	0%	numeric	448	1.07	0.67	1.7	0.629093
EN.RAGE	Olink INFLAMMATION(v.3021)	P80511	OID00541	0,32849	0%	numeric	448	1.36	0.89	2.06	0.00997573
CD40	Olink INFLAMMATION(v.3021)	P25942	OID00542	1,74364	0%	numeric	448	1.26	0.84	1.89	0.047853
IFN.gamma	Olink INFLAMMATION(v.3021)	P01579	OID05547	2,682	0%	numeric	448	0.95	0.65	1.38	0.616068
FGF.19	Olink INFLAMMATION(v.3021)	O95750	OID00545	0,92759	0%	numeric	448	0.92	0.62	1.37	0.47159
MCP.2	Olink INFLAMMATION(v.3021)	P80075	OID00549	1,60442	0%	numeric	448	1.19	0.79	1.78	0.139477
CASP.8	Olink INFLAMMATION(v.3021)	Q14790	OID00550	1,07708	0%	numeric	448	1.29	0.8	2.08	0.0570379
CCL25	Olink INFLAMMATION(v.3021)	O15444	OID00551	1,06242	0%	numeric	448	1.04	0.69	1.57	0.712931
CX3CL1	Olink INFLAMMATION(v.3021)	P78423	OID00552	1,4003	0%	numeric	448	0.96	0.64	1.44	0.741973
TNFRSF9	Olink INFLAMMATION(v.3021)	Q07011	OID00553	1,52004	0%	numeric	448	1.16	0.78	1.72	0.196785
NT.3	Olink INFLAMMATION(v.3021)	P20783	OID00554	1,27455	0%	numeric	448	0.98	0.63	1.51	0.846051
TWEAK	Olink INFLAMMATION(v.3021)	O43508	OID00555	1,01437	0%	numeric	448	1.14	0.74	1.74	0.29581
CCL20	Olink INFLAMMATION(v.3021)	P78556	OID00556	1,57936	0%	numeric	448	1.06	0.72	1.58	0.571601
ST1A1	Olink INFLAMMATION(v.3021)	P50225	OID00557	1,47392	1%	numeric	448	1.17	0.74	1.85	0.237152
STAMBP	Olink INFLAMMATION(v.3021)	O95630	OID00558	1,01478	0%	numeric	448	1.31	0.83	2.06	0.0351519
ADA	Olink INFLAMMATION(v.3021)	P00813	OID00560	0,86455	0%	numeric	448	1.07	0.72	1.6	0.529964
TNFB	Olink INFLAMMATION(v.3021)	P01374	OID00561	1,21329	0%	numeric	448	0.76	0.49	1.2	0.0344501
CSF.1	Olink INFLAMMATION(v.3021)	P09603	OID00562	0,98061	0%	numeric	448	1.14	0.74	1.76	0.268957
DSG4	Olink ORGAN DAMAGE(v.3311)	Q86SJ6	OID01029	0,22067	0%	numeric	448	0.8	0.53	1.21	0.0588441
LRP1	Olink ORGAN DAMAGE(v.3311)	Q07954	OID01030	1,16879	1%	numeric	448	1.33	0.87	2.03	0.0186214
CLEC1A	Olink ORGAN DAMAGE(v.3311)	Q8NC01	OID01031	1,43279	0%	numeric	448	1.01	0.68	1.49	0.93451
ALDH3A1	Olink ORGAN DAMAGE(v.3311)	P30838	OID01034	-0,23673	1%	numeric	448	1.07	0.68	1.68	0.57896
TOP2B	Olink ORGAN DAMAGE(v.3311)	Q02880	OID01036	1,84663	2%	numeric	448	1.3	0.84	2.01	0.0325401
AMN	Olink ORGAN DAMAGE(v.3311)	Q9BXJ7	OID01037	1,1116	0%	numeric	448	1.22	0.83	1.81	0.0704055
PGF	Olink ORGAN DAMAGE(v.3311)	P49763-3	OID01493	1,39928	0%	numeric	448	1.25	0.81	1.93	0.0641558
MVK	Olink ORGAN DAMAGE(v.3311)	Q03426	OID01039	1,50597	0%	numeric	448	0.98	0.66	1.48	0.893068
TIGAR	Olink ORGAN DAMAGE(v.3311)	Q9NQ88	OID01041	0,70322	0%	numeric	448	1.23	0.85	1.77	0.0506482
ENAH	Olink ORGAN DAMAGE(v.3311)	Q8N8S7	OID01042	1,20346	0%	numeric	448	1.2	0.78	1.83	0.136191
PDGFC	Olink ORGAN DAMAGE(v.3311)	Q9NRA1	OID01044	0,63293	0%	numeric	448	1.42	0.86	2.35	0.0131792
DPP6	Olink ORGAN DAMAGE(v.3311)	P42658	OID01047	1,01075	0%	numeric	448	1.01	0.6	1.67	0.967649
AIFM1	Olink ORGAN DAMAGE(v.3311)	O95831	OID01048	0,70721	2%	numeric	448	1.2	0.78	1.85	0.142654
BAMBI	Olink ORGAN DAMAGE(v.3311)	Q13145	OID01049	0,41571	0%	numeric	448	1.12	0.76	1.67	0.299679
CAPG	Olink ORGAN DAMAGE(v.3311)	P40121	OID01050	0,62009	0%	numeric	448	1.12	0.74	1.69	0.34028
NUCB2	Olink ORGAN DAMAGE(v.3311)	P80303	OID01052	1,49627	0%	numeric	448	1.19	0.79	1.79	0.130853
INPPL1	Olink ORGAN DAMAGE(v.3311)	O15357	OID01056	0,59483	0%	numeric	448	1.37	0.84	2.25	0.0239148
ST3GAL1	Olink ORGAN DAMAGE(v.3311)	Q11201	OID01058	0,93066	0%	numeric	448	1.16	0.76	1.75	0.216072
CA14	Olink ORGAN DAMAGE(v.3311)	Q9ULX7	OID01061	1,05435	0%	numeric	448	0.83	0.53	1.32	0.16338
LTA4H	Olink ORGAN DAMAGE(v.3311)	P09960	OID01063	-0,15432	0%	numeric	448	1.8	1.02	3.17	0.000269439
FOXO1	Olink ORGAN DAMAGE(v.3311)	Q12778	OID01065	0,72219	0%	numeric	448	1.28	0.83	2	0.0459394
CA12	Olink ORGAN DAMAGE(v.3311)	O43570	OID01066	1,04524	0%	numeric	448	0.96	0.65	1.42	0.721524
PLIN1	Olink ORGAN DAMAGE(v.3311)	O60240	OID01067	1,01342	0%	numeric	448	0.97	0.62	1.5	0.787949
PRKRA	Olink ORGAN DAMAGE(v.3311)	O75569	OID01068	0,683	2%	numeric	448	1.14	0.77	1.7	0.240726
YES1	Olink ORGAN DAMAGE(v.3311)	P07947	OID01070	0,99668	0%	numeric	448	1.28	0.78	2.12	0.0803784
ENTPD2	Olink ORGAN DAMAGE(v.3311)	Q9Y5L3	OID01071	0,93118	4%	numeric	448	1.23	0.79	1.91	0.0968103
LAT2	Olink ORGAN DAMAGE(v.3311)	Q9GZY6	OID01074	1,48388	0%	numeric	448	1.4	0.89	2.2	0.00892922
KIM1	Olink ORGAN DAMAGE(v.3311)	Q96D42	OID01075	1,90718	0%	numeric	448	1.65	0.99	2.76	0.000515673
STX8	Olink ORGAN DAMAGE(v.3311)	Q9UNK0	OID01076	0,89075	0%	numeric	448	1.33	0.83	2.13	0.0327386
ERBB2IP	Olink ORGAN DAMAGE(v.3311)	Q96RT1	OID01077	2,23934	3%	numeric	448	1.35	0.85	2.15	0.0235757
MAEA	Olink ORGAN DAMAGE(v.3311)	Q7L5Y9	OID01079	0,38427	3%	numeric	448	1.08	0.71	1.62	0.523951
GALNT10	Olink ORGAN DAMAGE(v.3311)	Q86SR1	OID01080	0,49833	0%	numeric	448	1.15	0.75	1.76	0.243498
PON2	Olink ORGAN DAMAGE(v.3311)	Q15165	OID01082	-0,68063	0%	numeric	448	1.16	0.78	1.73	0.191574
NPPC	Olink ORGAN DAMAGE(v.3311)	P23582	OID01084	0,91585	0%	numeric	448	1.08	0.68	1.71	0.570627
BANK1	Olink ORGAN DAMAGE(v.3311)	Q8NDB2	OID01085	1,93089	0%	numeric	448	1.3	0.78	2.16	0.0657899
PLXDC1	Olink ORGAN DAMAGE(v.3311)	Q8IUK5	OID01086	0,85056	0%	numeric	448	0.92	0.61	1.38	0.458278
NBN	Olink ORGAN DAMAGE(v.3311)	O60934	OID01087	0,67271	0%	numeric	448	1.07	0.72	1.58	0.55871
ENTPD6	Olink ORGAN DAMAGE(v.3311)	O75354	OID01089	-0,35933	0%	numeric	448	0.95	0.65	1.41	0.674887
MAP4K5	Olink ORGAN DAMAGE(v.3311)	Q9Y4K4	OID01090	1,43972	0%	numeric	448	1.27	0.79	2.03	0.0800219
RARRES1	Olink ORGAN DAMAGE(v.3311)	P49788	OID01093	0,74271	1%	numeric	448	1.04	0.69	1.59	0.719592
CALCA	Olink ORGAN DAMAGE(v.3311)	P01258	OID01095	1,8438	0%	numeric	448	1.32	0.8	2.2	0.0516785
CRH	Olink ORGAN DAMAGE(v.3311)	P06850	OID01096	0,76765	0%	numeric	448	1.03	0.68	1.55	0.821581
PTN	Olink ORGAN DAMAGE(v.3311)	P21246	OID01099	0,41424	1%	numeric	448	1.26	0.71	2.23	0.160428
SERPINA9	Olink ORGAN DAMAGE(v.3311)	Q86WD7	OID01100	1,03635	0%	numeric	448	0.98	0.65	1.46	0.82818
NCF2	Olink ORGAN DAMAGE(v.3311)	P19878	OID01102	1,10166	0%	numeric	448	1.14	0.76	1.72	0.260487
FGR	Olink ORGAN DAMAGE(v.3311)	P09769	OID01103	0,19408	0%	numeric	448	1.27	0.83	1.95	0.0471227
CNTN2	Olink ORGAN DAMAGE(v.3311)	Q02246	OID01108	1,08201	0%	numeric	448	0.91	0.61	1.36	0.413459
PTPRJ	Olink ORGAN DAMAGE(v.3311)	Q12913	OID01110	0,8491	3%	numeric	448	1.25	0.82	1.92	0.0607892
PVALB	Olink ORGAN DAMAGE(v.3311)	P20472	OID01113	1,29295	0%	numeric	448	1.12	0.75	1.66	0.329535
EGFL7	Olink ORGAN DAMAGE(v.3311)	Q9UHF1	OID01114	1,84715	0%	numeric	448	1.2	0.8	1.81	0.105324
FABP9	Olink ORGAN DAMAGE(v.3311)	Q0Z7S8	OID01115	0,82398	0%	numeric	448	1.04	0.71	1.51	0.720959
TMPRSS15	Olink ORGAN DAMAGE(v.3311)	P98073	OID01116	0,35975	1%	numeric	448	1.09	0.7	1.68	0.487737
CALR	Olink ORGAN DAMAGE(v.3311)	P27797	OID01119	0,78572	1%	numeric	448	1.32	0.81	2.16	0.0456879
